# Supplementary material for: Cloning and Characterization of Drosophila melanogaster Juvenile Hormone Epoxide Hydrolases (JHEH) and Their Promoters
Source: Biomolecules. 2022 Jul 16;12(7):991. doi: 10.3390/biom12070991 (PMC9313241; doi:10.3390/biom12070991)
Supplement: Supplementary file 1 [file biomolecules-12-00991-s001.zip]

Archive with 1 entries (1 files):
- biomolecules-1815543-supplementary-update.pdf
